# Supplementary material for: The Therapeutic Effect of Phosphopeptide P140 Attenuates Inflammation Induced by Uric Acid Crystals in Gout Arthritis Mouse Model
Source: Cells. 2022 Nov 22;11(23):3709. doi: 10.3390/cells11233709 (PMC9740613; doi:10.3390/cells11233709)
Supplement: Supplementary file 1 [file cells-11-03709-s001.zip]

Archive with 1 entries (1 files):
- cells-1982906-supplementary.pdf
